# Supplementary material for: Treatment of Water Contaminated with Non-Steroidal Anti-Inflammatory Drugs Using Peroxymonosulfate Activated by Calcined Melamine@magnetite Nanoparticles Encapsulated into a Polymeric Matrix
Source: Molecules. 2022 Nov 14;27(22):7845. doi: 10.3390/molecules27227845 (PMC9698753; doi:10.3390/molecules27227845)
Supplement: Supplementary file 1 [file molecules-27-07845-s001.zip]

Archive with 1 entries (1 files):
- molecules-1940096-supplementary.pdf
